# Supplementary material for: A Portable Wireless Intelligent Nanosensor for 6,7-Dihydroxycoumarin Analysis with A Black Phosphorene and Nano-Diamond Nanocomposite-Modified Electrode
Source: Biosensors (Basel). 2023 Jan 18;13(2):153. doi: 10.3390/bios13020153 (PMC9953709; doi:10.3390/bios13020153)
Supplement: Supplementary file 1 [file biosensors-13-00153-s001.zip]

Archive with 1 entries (1 files):
- biosensors-2121506-supplementary.pdf
